# Supplementary material for: Intracardiac Thrombi in Preterm Infants—A Case Study and Review of the Literature
Source: Diagnostics (Basel). 2023 Feb 17;13(4):764. doi: 10.3390/diagnostics13040764 (PMC9955841; doi:10.3390/diagnostics13040764)
Supplement: Supplementary file 1 [file diagnostics-13-00764-s001.zip]

Archive with 2 entries (2 files):
- VIDEO-1.avi
- VIDEO-2.avi
